# Supplementary material for: Data on cardiovascular and pulmonary diseases among smokers of menthol and non-menthol cigarettes compiled from the National Health and Nutrition Examination Survey (NHANES), 1999–2012
Source: Data Brief. 2017 Apr 20;12:386–99. doi: 10.1016/j.dib.2017.04.021 (PMC5415547; doi:10.1016/j.dib.2017.04.021)
Supplement: Supplementary file 2 — Supplementary material [file mmc2.zip]

Archive with 6 entries (6 files):
- CVL_COI form.pdf
- GC_COI form.pdf
- GM_COI form.pdf
- KM_COI form.pdf
- SS_COI form.pdf
- WGF_COI form.pdf
